# Supplementary material for: Transcriptome Analysis of Pre-Storage 1-MCP and High CO2-Treated ‘Madoka’ Peach Fruit Explains the Reduction in Chilling Injury and Improvement of Storage Period by Delaying Ripening
Source: Int J Mol Sci. 2021 Apr 23;22(9):4437. doi: 10.3390/ijms22094437 (PMC8123058; doi:10.3390/ijms22094437)
Supplement: Supplementary file 1 [file ijms-22-04437-s001.zip]

Archive with 1 entries (1 files):
- ijms-1125524-supplementary.pdf
